# Supplementary material for: Ablation of Atp5if1 impairs metabolic reprogramming and proliferation of T lymphocytes and compromises mouse survival
Source: iScience. 2024 May 3;27(6):109863. doi: 10.1016/j.isci.2024.109863 (PMC11126974; doi:10.1016/j.isci.2024.109863)
Supplement: Data S1. Original data files, related to Figure 1 [file mmc3.xlsx]

## Sheet: Fig1
Excel file S1. Original data files, related to Figure 1
Blots of panel a							Blots of panel b						Raw data of panel c					Raw data of panel d					Raw data of panel e													Blots of panel f					Raw data of panel g					Blots of panel i
																									Th1			Th17			Treg
															Naive	Activated				Naive	Activated				1	2	3	1	2	3	1	2	3	4									BSA -	BSA +
															IF1 mRNA expression (a.u.)					ECAR (mpH(min*75K cells))					mRNA expression (a.u.)																		Spleen weight (g)
													Sample	1	0.715789	1.21053		Sample	1	10.32	43.59		Gene	INFgamma	11.01	13.8	12.16	0.067	0.38	0.048	1.13	1.569	0.87	0.65							Sample	1	0.07	0.13
														2	1.17895	1.34737			2	11.98	42.02			IL17	0.248	0.6	2.151	11.43	14.76	5.88	0.79	0.61	0.56	0.228								2	0.08	0.13
														3	0.515789	1.22105			3	13.04	45.07			TGFbeta	4.36	4.8	5.84	4	6.35	4.057	7.27	8.96	6.98	7.057								3	0.09	0.1
														4	1.58947	1.04211			4	12.34	40.72			IF1	1.088	0.735	1.177	0.363	0.593	0.354	0.637	0.671	0.597	1.01								4	0.09	0.13
																			5	14.44	48.67
																			6	12.92	44.08
																			7	12.36	42
																			8	15.06	42.7
																			9	8.8	46.28
																			10	8.73	49.2
																			11	7.98	42.04
																			12	10.24
																			13	11.62
																			14	10.54
																			15	14.53
																			16	11.26
																			17	14.48
																			18	13.56
																			19	13.71
																			20	12.87
																			21	13.77
																			22	14
																			23	8.25
																			24	9.87
																			25	8.94
																			26	10.32
																			27	14.11
																			28	13.15
																			29	15.11
																			30	14.48
																			31	15.12
																			32	13.27
																			33	16.85
																			34	14.26
																			35	10.38
