# Supplementary material for: Ablation of Atp5if1 impairs metabolic reprogramming and proliferation of T lymphocytes and compromises mouse survival
Source: iScience. 2024 May 3;27(6):109863. doi: 10.1016/j.isci.2024.109863 (PMC11126974; doi:10.1016/j.isci.2024.109863)
Supplement: Data S2. Original data files, related to Figure 2 [file mmc4.xlsx]

## Sheet: Fig2
Excel file S2. Original data files, related to Figure 2
Raw data of panel a															Raw data of panel b																						Raw data of panel c					Raw data of panel d					Raw data of panel e
																														Basal		Naive		Activated
		Basal			OL			DNP			ROT+ANT						Basal			OL			DNP			ROT+ANT						CRL	IF1-KO	CRL	IF1-KO				CRL	IF1-KO				CRL	IF1-KO				CRL
	Sample	OCR (pmol O2(min* 75K cells))														Sample	OCR (pmol O2(min* 75K cells))														Sample	OCR (pmol O2(min* 75K cells))							TMRM MFI (A.U.)					MitoSOX MFI (A.U.)					ATP produced (nmolATP/(min*mg prot))
CRL	1	55.9548	53.698	51.0327	20.945	21.2723	20.6238	100.673	106.101	107.549	9.02015	9.41571	9.63379		CRL	1	202.305	189.766	186.447	56.2604	59.7622	61.73	210.975	183.155	174.284	30.4318	27.5411	26.6867		Sample	1	44.2053	39.9485	164.62	144.393		Sample	1	47.5	127		Sample	1	41.2	46.7		Sample	1	0.453
	2	53.228	48.0689	47.1118	17.5228	17.5214	17.0426	77.7442	82.5318	87.3026	7.49977	8.90571	11.6034			2	195.514	183.255	183.292	60.1101	59.8139	61.0441	210.975	194.085	185.526	33.7275	32.2001	29.1962			2	40.1333	49.1605	155.646	148.109			2	59.1	121			2	36.8	34.8			2	0.423
	3	60.3115	55.6156	53.7964	22.6889	22.0276	21.95	114.889	115.414	117.634	11.2923	12.0939	12.2788			3	214.168	202.003	200.223	61.8303	63.2815	65.5686	288.549	246.48	232.108	33.8813	32.6711	32.4708			3	44.6861	43.9426	172.457	151.389			3	187	61.6			3	49	33.7			3	0.517
	4	69.7128	60.2144	61.548	26.5674	21.1072	25.3227	120.811	121.15	128.015	12.542	12.9279	13.7024			4	203.906	191.716	189.601	61.8038	63.158	65.4536	221.586	203.094	192.547	35.3273	34.1454	33.4273			4	50.7676	50.2211	160.774	142.362			4	51.4	71.9			4	39.7	19.2
	5	67.3218	63.1338	61.7907	28.8068	27.6064	26.28	130.45	122.295	124.438	10.8826	12.544	12.1754			5	196.736	185.5	183.329	59.7422	61.9264	64.1571	204.353	185.585	177.176	29.7613	27.7348	26.5658			5	52.2148	45.3154	160.501	153.891
	6	63.9245	55.8756	52.0823	19.4607	30.5185	11.3325	120.971	118.841	125.11	7.36758	8.57828	8.65589			6	191.903	181.457	178.945	57.0795	53.8718	57.8528	212.848	195.845	185.993	31.8992	29.444	27.1736			6	49.0936	45.5515	154.596	163.116
	7	63.0327	58.214	55.821	22.4683	26.3045	25.0573	112.828	116.838	119.229	8.33497	9.02659	8.51852			7	194.922	183.86	182.55	56.1163	58.3811	73.7864	196.157	174.582	163.73	32.2679	27.7236	26.1889			7	50.3959	55.9335	158.384	129.189
	8	62.1247	57.1506	54.5906	19.9638	21.998	20.5916	103.477	101.977	109.295	8.1054	8.74588	9.41735			8	216.958	205.302	201.34	60.0055	62.4292	65.5392	206.907	189.271	182.151	29.5273	29.8954	30.1704			8	49.1991	53.5523	178.002	143.999
	9	53.9587	49.0934	46.9897	20.869	21.8482	21.4702	103.226	86.5874	93.9905	8.66906	9.29842	11.4419			9	214.914	201.748	200.227	72.5291	75.3289	54.6841	219.257	194.775	184.542	28.1784	32.4637	28.1216			9	40.2108	44.9845	176.042	148.554
	10	49.6169	44.1575	43.3513	18.6005	18.3303	17.2543	76.958	83.7398	87.3755	7.59989	7.68688	7.65226			10	214.681	202.677	200.524	66.2699	64.494	66.8008	238.475	204.228	191.617	29.9416	30.0225	28.7706			10	38.0622	39.2233	176.382	140.089
	11	38.4397	35.4881	32.3682	22.7814	19.2682	16.3785	53.6839	52.3854	54.759	0.91494	2.43112	3.0747			11	201.522	189.505	186.962	54.5812	59.5919	63.2914	220.266	198.38	191.737	34.6058	36.5896	25.4626			11	33.2918	29.398	160.444	138.396
	12	48.66	45.0007	43.9218	19.4365	21.0266	18.9785	82.2152	77.6351	80.2857	5.40007	6.77664	7.52942																		12	39.2921	42.4438
	13	58.015	53.2448	52.0968	21.5449	21.3867	21.9974	85.6481	95.6822	101.189	9.3181	9.83283	10.7265		IF1-KO	1	175.461	165.854	163.704	49.4528	51.6522	54.5639	185.565	161.693	155.053	23.3976	23.7668	24.6735			13	44.493	37.6893
	14	56.9177	51.1147	48.956	17.713	18.001	18.5349	97.9522	93.9988	99.7822	6.92996	7.28869	7.29719			2	172.953	164.476	162.4	48.224	48.4683	50.6634	161.685	148.33	141.916	18.2485	19.0095	18.2432			14	45.1575	39.9049
	15	69.3068	63.7089	62.0411	23.6838	24.1985	23.6107	109.927	119.072	125.348	10.585	11.6243	11.713			3	182.962	173.783	171.793	52.4144	53.4923	56.4019	217.396	189.219	181.374	22.4558	26.5247	25.391			15	53.7115	47.2338
	16	70.6385	63.1995	60.6825	27.5934	25.2965	25.5346	140.869	143.392	140.553	10.7625	12.0198	12.7831			4	176.445	168.381	166.244	57.9236	60.9398	63.9398	155.764	139.208	132.754	27.123	29.718	27.1426			16	52.9851	50.4523
	17	75.0542	67.7245	65.9476	20.7905	29.9475	22.3676	125.766	136.726	139.929	7.78739	9.63521	9.2336			5	187.819	176.726	174.659	52.3996	57.9018	56.133	187.005	169.463	161.857	28.6273	24.0701	24.8331			17	60.69	57.3639
	18	65.1296	58.6645	55.6326	30.1601	31.0096	33.0317	122.301	124.525	124.687	6.99824	7.73242	8.2163			6	192.373	182.416	181.405	52.2816	53.6828	56.0731	174.06	160.218	153.471	21.8165	22.3771	22.6527			18	52.1599	56.0839
	19	57.6709	52.8274	51.1943	19.2647	22.7322	19.5555	98.5075	96.6576	103.16	6.42883	7.40642	6.61014			7	164.306	155.414	153.907	50.3702	52.8073	54.8879	160.038	156.011	151.935	30.7458	27.5566	27.7558			19	47.0824	53.4409
	20	58.3854	52.0659	49.8307	17.4919	17.3508	23.7781	107.399	104.168	104.381	5.2393	5.39337	6.84455			8	173.634	165.088	163.22	46.6532	49.2233	52.091	168.381	154.205	146.596	21.1964	21.5395	27.2091			20	47.6016	47.6777
	21	62.3868	56.6648	55.5474	25.8118	23.3687	25.5231	103.963	111.834	115.644	12.7643	13.3668	14.437			9	180.432	171.071	170.21	51.5786	52.8184	55.9799	175.078	164.378	159.657	25.8583	25.4889	24.705			21	44.677	44.5704
	22	64.9263	59.5337	56.3485	23.4428	24.2169	22.387	99.9807	99.5596	110.536	8.97902	9.71757	9.21958			10	171.729	163.95	163.209	49.0873	52.8059	55.9385	178.09	148.274	154.508	24.2977	26.6028	27.7214			22	50.9641	44.0396
	23	45.0576	41.0121	39.8549	15.5537	15.9235	16.5065	57.111	62.5023	74.788	5.44283	7.1918	6.10876			11	167.04	157.653	156.312	47.253	46.7527	49.2515	181.745	165.535	162.518	21.346	22.2966	22.1753			23	35.7271	42.3647
	24	52.79	50.3056	48.0511	21.6184	22.8575	23.4902	99.6092	96.4889	92.0555	11.5274	12.9527	12.8956																		24	37.9236	30.5978
	25	57.5723	55.1301	51.3524	23.2582	25.9098	23.7864	87.6287	90.7037	91.1533	13.0479	13.9344	14.2279																		25	40.9482	33.9483
	26	65.7477	56.9937	54.698	21.3986	22.0072	21.7654	123.478	119.268	116.454	8.63813	8.35309	8.62584																		26	50.6075	43.1911
	27	62.9141	55.6295	53.4032	20.967	21.1892	22.6094	112.527	112.323	110.7	10.3875	11.9629	13.5338																		27	45.3542	45.6247
	28	66.0798	60.3701	56.6592	24.2117	26.1757	27.9839	115.182	101.141	102.887	11.6821	13.8273	13.9933																		28	47.8688	51.8762
	29	75.1864	67.1025	66.7836	20.5667	21.0743	22.4615	149.366	140.089	136.453	6.24156	8.79764	9.72451																		29	61.4362	47.9505
	30	71.2561	64.2914	62.6178	17.9817	24.8281	15.2835	127.976	125.995	125.045	0.22976	5.91627	5.96124																		30	62.0194	51.0086
	31	61.562	54.8803	53.1799	16.967	18.563	17.5856	95.399	101.131	103.216	3.9133	4.59872	5.03855																		31	52.0239	49.4071
	32	58.3367	52.2918	49.6976	20.6492	23.6184	26.4682	91.2333	91.25	96.5702	6.56816	6.09926	7.4939																		32	46.7216	47.6492
	33	65.8127	60.6548	58.1706	20.773	22.3118	22.1966	112.558	111.924	112.494	7.57856	8.27834	9.74929																		33	53.0107	47.5991
	34	63.0458	56.0165	53.565	21.3916	21.5777	19.4112	103.597	94.7403	99.6711	5.60097	7.90407	7.89983																		34	50.4075	33.5697
	35	67.1718	61.8717	58.8366	30.4709	31.0555	29.9021	105.806	99.6846	107.735	8.4678	9.95905	9.23745																		35	53.4052	36.7929
																															36		36.574
IF1-KO	1	53.1096	49.1985	47.8597	20.9562	19.2115	22.2745	75.7036	81.8784	84.5378	10.2716	10.416	9.6346																		37		43.4866
	2	59.6846	56.0426	51.2564	17.0621	18.826	18.5907	113.736	104.391	104.42	5.08806	6.69391	7.72008																		38		45.8257
	3	57.2586	51.6806	50.2762	18.3852	17.0996	17.6355	103.379	108.202	108.764	7.69045	9.49163	10.2055																		39		62.328
	4	61.7716	54.9357	52.592	18.6258	21.0072	19.174	121.337	118.757	118.935	5.21423	6.29394	7.12788
	5	57.2948	49.7746	47.4819	20.1786	20.0993	18.9781	102.071	107.921	108.121	6.06131	5.99262	6.55118																	OSR		Naive		Activated
	6	55.5797	48.9461	45.6006	14.8263	15.9669	15.3643	84.478	89.5459	92.347	4.4885	4.6288	4.35474																			CRL	IF1-KO	CRL	IF1-KO
	7	66.1762	58.3949	55.6225	16.7174	17.2297	16.4091	93.1873	102.565	110.018	2.93601	4.49437	4.96273																			OCR (pmol O2(min* 75K cells))
	8	68.9137	60.1141	58.3102	35.5277	34.6784	20.9508	129.355	122.167	123.083	6.7603	8.94008	10.9808																	Sample	1	32.6148	29.2419	133.589	116.45
	9	52.1887	46.2107	48.1846	14.8634	17.8954	18.4604	97.16	96.6901	96.5034	2.5327	4.15506	4.94271																		2	32.1073	37.5016	127.031	117.491
	10	47.2579	41.6878	39.1129	12.0215	13.6475	12.4765	68.427	67.7979	74.6721	1.86284	4.11606	4.4097																		3	34.3523	35.365	141.905	122.077
	11	42.3457	37.0295	35.6354	21.9941	22.4168	14.5648	76.2516	71.4058	72.3944	8.2499	9.14507	9.42171																		4	39.4926	36.8307	131.603	109.422
	12	50.0954	44.4057	41.0628	14.6907	14.5967	19.2059	87.9133	85.2086	83.2665	2.4293	2.9745	2.82868																		5	36.5177	31.7651	126.58	124.256
	13	50.0176	45.0275	41.8787	16.6759	16.5587	16.4568	79.0112	83.2009	87.4623	6.00809	8.02284	9.82491																		6	36.8569	34.6563	127.834	131.385
	14	50.6543	45.5963	43.7709	17.0024	18.5978	19.5224	108.046	107.29	102.695	5.66678	6.73111	7.90893																		7	34.4125	43.2792	124.349	105.187
	15	58.0608	51.46	49.3279	18.0977	16.8714	17.6826	117.115	118.204	116.977	4.81849	5.78575	6.54307																		8	37.1042	32.0604	145.209	117.991
	16	61.3814	53.9075	50.5394	21.0761	21.5034	21.0668	118.07	125.681	129.693	2.90145	5.30958	6.26045																		9	28.6182	31.7883	138.115	120.445
	17	69.1472	63.3838	60.9214	21.0089	22.207	22.7506	156.894	161.938	165.457	4.96315	7.90883	8.48867																		10	27.6468	29.971	140.106	113.686
	18	66.2193	60.8279	58.0656	14.8844	23.1634	19.6511	136.81	137.345	135.398	2.47719	6.52423	7.85951																		11	15.956	18.6783	133.508	112.583
	19	66.723	60.4575	58.7041	20.1851	21.2669	22.4072	143.85	141.459	139.383	6.52007	9.41895	9.6228																		12	26.0469	29.0235
	20	58.1322	51.3843	48.1621	16.5335	17.7669	18.0933	125.25	123.975	124.583	3.57904	4.93484	6.13175																		13	32.8092	29.0775
	21	54.363	48.7036	46.5467	16.2047	16.5897	16.9589	100.937	101.778	100.981	3.64806	5.62478	6.62916																		14	34.2465	28.2997
	22	52.6311	45.5203	44.3073	14.233	15.4185	14.492	97.2682	97.1049	100.9	2.14142	3.83027	4.36817																		15	41.1879	35.399
	23	52.5809	47.2496	44.2803	16.6165	17.2217	19.0597	90.3857	85.8713	87.7994	5.14343	5.9723	5.90081																		16	38.6987	34.0607
	24	41.4352	37.2176	36.4894	13.9778	16.0263	15.899	67.4624	65.06	62.8982	6.03449	8.53934	8.7751																		17	45.2069	42.4953
	25	50.5161	46.6128	44.3882	17.2555	16.7711	17.904	77.2585	79.85	85.1989	12.1132	13.5176	14.0413																		18	28.4084	42.4713
	26	53.9243	48.4523	47.3047	18.0374	18.9339	19.1749	94.928	88.6508	93.0853	5.66994	6.5477	7.8904																		19	33.3801	40.6752
	27	55.2594	48.3855	47.0617	18.0281	18.2801	16.7858	106.02	101.221	101.124	3.92845	4.94474	4.95928																		20	33.8871	35.095
	28	61.3903	55.6498	51.2141	18.0798	19.0164	19.1739	119.537	120.087	130.047	2.46983	4.66827	5.48762																		21	33.2985	33.2867
	29	60.4143	54.7411	53.2684	22.1177	20.2869	22.1513	135.037	135.298	132.835	7.1024	8.12029	9.34965																		22	36.9206	32.7717
	30	61.7596	56.5098	54.2452	18.0183	19.3356	20.1101	135.135	138.261	140.448	4.68931	6.75508	8.04427																		23	25.9803	30.4043
	31	62.3556	57.4218	57.0505	22.9194	23.3455	22.9205	117.54	117.799	117.122	8.89928	9.42533	10.2819																		24	27.7268	23.0797
	32	57.6549	51.5196	49.0654	15.7962	16.3736	16.769	98.9255	104.802	121.304	3.48056	5.12353	6.68816																		25	30.3668	29.8622
	33	56.9262	52.2114	50.2741	18.6884	18.8294	17.6425	101.384	111.677	112.691	4.58188	5.89569	6.13692																		26	37.4227	31.1784
	34	46.7867	41.1907	40.2698	13.2312	15.0623	15.3187	83.6028	76.5062	84.8267	7.74978	10.5399	9.24827																		27	35.7271	32.5375
	35	42.5924	39.0058	36.0874	12.6174	12.7819	12.3225	81.0536	83.0903	80.4761	0.766535	3.75419	2.78595																		28	34.9126	37.3281
	36	45.2943	40.8596	39.5992	14.9623	15.078	14.0518	68.8582	70.8805	69.8798	4.35212	6.01491	5.66422																		29	48.3233	34.6227
	37	52.4546	48.5419	46.745	17.1807	19.9807	16.3519	103.408	108.501	107.62	4.4414	5.99472	6.84556																		30	46.6907	38.3502
	38	56.1107	50.8318	49.3195	18.3528	18.8015	18.105	95.5776	104.084	108.52	5.3122	6.0791	7.39338																		31	38.8355	35.8808
	39	76.247	70.4954	67.7299	24.8786	26.2017	26.5801	184.823	179.917	171.601	6.12429	10.286	11.0779																		32	29.8634	36.4337
																															33	39.7856	34.7504
																															34	36.749	28.2117
																															35	32.1505	26.6546
																															36		27.2203
																															37		31.4094
																															38		33.6675
																															39		45.604
																														Max Resp		Naive		Activated
																																CRL	IF1-KO	CRL	IF1-KO
																																OCR (pmol O2(min* 75K cells))
																														Sample	1	95.4176	70.5992	161.252	143.491
																															2	73.1899	101.015	165.154	132.143
																															3	104.091	97.6525	222.705	171.206
																															4	110.268	113.464	171.443	114.581
																															5	113.86	99.8359	161.017	146.932
																															6	113.44	84.2996	168.723	140.301
																															7	107.671	97.7926	149.429	127.309
																															8	96.16	115.975	162.912	133.079
																															9	84.7982	92.9077	169.937	141.02
																															10	75.0448	66.8362	181.862	134.083
																															11	51.4692	64.4117	171.242	147.994
																															12	73.4766	82.7186
																															13	84.2138	75.2729
																															14	90.0724	99.2415
																															15	106.808	111.716
																															16	129.75	119.657
																															17	125.255	154.309
																															18	116.189	130.897
																															19	92.6265	133.043
																															20	99.4902	119.721
																															21	96.9578	95.9315
																															22	94.0534	94.9778
																															23	58.5526	82.3466
																															24	83.5926	57.3572
																															25	76.0918	67.5451
																															26	111.194	85.5187
																															27	99.8884	98.1775
																															28	93.2355	119.015
																															29	133.715	126.199
																															30	122.303	131.452
																															31	95.3986	107.952
																															32	86.2974	103.246
																															33	103.79	103.046
																															34	92.2011	72.4659
																															35	95.1872	79.1044
																															36		64.5291
																															37		100.749
																															38		96.4657
																															39		169.618
[truncated: 51 more columns]
