# Supplementary material for: Ablation of Atp5if1 impairs metabolic reprogramming and proliferation of T lymphocytes and compromises mouse survival
Source: iScience. 2024 May 3;27(6):109863. doi: 10.1016/j.isci.2024.109863 (PMC11126974; doi:10.1016/j.isci.2024.109863)
Supplement: Data S3. Original data files, related to Figure 3 [file mmc5.xlsx]

## Sheet: Fig3
Excel file S3. Original data files, related to Figure 3
Raw data of panel a					Raw data of panel b					Raw data of panel c					Raw data of panel d					Raw data of panel e					Raw data of panel f					Raw data of panel g					Blots, and its quantification, of panel h					Raw data of panel i							Raw data of panel j
																																										Rate of glucose uptake (µmoles glucose * 10^8 cells^-1 * hour^-1)							Lactate production (µmoles lactate * 10^8 cells^-1 * hour^-1)
		CRL	IF1-KO				CRL	IF1-KO				CRL	IF1-KO				CRL	IF1-KO				CRL	IF1-KO				CRL	IF1-KO				CRL	IF1-KO								Adenosine [] mM	0	0.05	0.5	1			Adenosine [] mM	0
		Rate of glucose uptake (µmoles glucose * 10^8 cells^-1 * hour^-1)					Lactate production (µmoles lactate * 10^8 cells^-1 * hour^-1)					Proliferation rate (respect to 0 h)					% of Annexin V+, 7AAD+ cells					Adenosine (nmol/ml)					PRPP synthetase activity ( mU * mg^-1 protein)					HPRT activity ( mU * mg^-1 protein)								Sample	1	2.2206	1.7698	1.4036	0.8515		Sample	1	3.193
Sample	1	1.07	0.28		Sample	1	2.98	0.63		Sample	1	0.989912	0.832392		Sample	1	27.8	36.4		Sample	1	12.17	14.91		Sample	1	6.445	32.701		Sample	1	2.62	2.71								2	2.2504	2.097	1.3787	0.8454			2	3.456
	2	1.4	0.38			2	3.56	1.18			2	0.989563	0.854189			2	27.1	32.6			2	13.07	15.62			2	30.314	37.475			2	3.67	3.53								3	2.3237	2.2339	1.376	0.8243			3	3.219
	3	0.58	0.14			3	3.97	1.02			3	0.962029	0.659867			3	27.6	37.9			3	13.81	15.18			3	14.56	40.816			3	4.05	3.67
	4	0.96	0.41			4	1.94				4	1.0585	0.819767			4	25.9	36.6			4	14.34	14.8			4	9.667	27.992
											5	0.909466	0.75126								5	14.31	14.3			5	15.861	22.548
											6	1.34775	0.496786								6	13.3	14.9
																					7	13.5	14.2
																					8	13.7
																					9	12.6
																																					CRL	IF1-KO
																																					APRT ( a.u. Relative to control)
																																			Sample	1	0.66	1.09
																																				2	1.4	0.43
																																				3	1.2	0.51
																																				4	0.74	0.,9
[truncated: 9 more columns]
