# Supplementary material for: Ablation of Atp5if1 impairs metabolic reprogramming and proliferation of T lymphocytes and compromises mouse survival
Source: iScience. 2024 May 3;27(6):109863. doi: 10.1016/j.isci.2024.109863 (PMC11126974; doi:10.1016/j.isci.2024.109863)
Supplement: Data S4. Original data files, related to Figure 4 [file mmc6.xlsx]

## Sheet: Fig4
Excel file S4. Original data files, related to Figure 4
Raw data of panel a												Raw data of panel b				Raw data of panel c										Raw data of panel d											Raw data of panel e
		CRL						IF1-KO										CRL				IF1-KO						CRL				IF1-KO							CRL				IF1-KO
		1	2	3	4	5	1	2	3	4			CRL	IF1-KO				1	2	3	4	1	2	3				1	2	3	4	1	2	3	4				1	2	3	4	1	2	3	4
		% of body weight loss										days with DSS	mice					Cell number / mL of blood										% in CD4+ cells											pg/ mg of tissue protein
Days	0	0.51	-0.29	0.31	1.36	0.35	-0.07	0.35	0.8	-0.14		10	death			Population	CD3	396140	333360	231060	301210	210130	127640	152710		Population	Th1	6.7	4.3	4.47		2.95	4.1	3.24	3.89		Spleen	INFγ	0.76	0.94	0.74		0.41	0.65	0.44
	1	0.3	-0.63	-0.22	1	0.51	0.04	0.78	-0.16	-0.27		10	live				CD4	277090	235770	148790	159200	114990	87870	97250			Th17	7.39	5.77	6.44	5.96	5.25	4.38	6.51	4.35			IL-1α	8.93	8.92	12.31	13.8	9.02	9.95	7.62	15.47
	3	-0.1	-0.88	-0.64	0.45	-0.43	-1.47	-0.32	-1.28	-1.11		10	live				CD8	207500	204120	144850	198370	91020	75000	88930			Treg	5.65	4.44	4.27	4.18	3.23	4.27	2.94	3.58			IL-6	0.57	0.59	0.64		0.42	0.51	0.51
	4	-0.48	-2.32	-1.94	-0.16	-1.17	-2.64	-1.15	-2.76	-2.12		8	live (abandon)																									IL-10	0.44	1.02	0.57		0.2	0.27	0.4	0.39
	5	-1.48	-3.75	-2.58	-1.06	-2.19	-4.45	-3.12	-4.51	-3.92		10	live																									M-CSF	0.57	0.27	0.22	0.37	0.26	0.37	0.47	0.76
	6	-2.08	-5.74	-3.87	-2	-3.72	-7.91	-6.13	-7.43	-5.46		10	live																								Colon	INFγ	29.37	15.13	0.2	0.9	1.02	12.02	11.86	15.12
	7	-2.23	-6.52	-5.18	-2.3	-4.6	-8.93	-7.5	-9.31	-6.49		10	live																									IL-1α	12.39	8.79	6.54		4.81	6.19	5.62	5.47
	8	-3.21	-7.22	-6.74	-3.13	-6.61	-10.72	-8.32	-11.26	-7.15		10	live																									IL-6	18.11	48.48	31.49		15.76	14.55	1.98
												10	live																									IL-10	0.34	0.34	0.2		0.1	0.11	0.15	0.11
												10		live																								M-CSF	0.34	0.17	0.05		0.12	0.21	0.09
												10		live
												10		live
												9		death
												8		death
												7.5		death
												9.8		death
												9.5		death
												8.5		death
