# Supplementary material for: Ablation of Atp5if1 impairs metabolic reprogramming and proliferation of T lymphocytes and compromises mouse survival
Source: iScience. 2024 May 3;27(6):109863. doi: 10.1016/j.isci.2024.109863 (PMC11126974; doi:10.1016/j.isci.2024.109863)
Supplement: Data S5. Original data files, related to Figure S1 [file mmc7.xlsx]

## Sheet: FigSupp1
Excel file S5. Original data files, related to Figure S1
Raw data of panel a																								Raw data of panel b																						Raw data of panel c
		CRL									IF1-KO															CRL									IF1-KO													CRL
	Sample	1	2	3	4	5	6	7	8	9	1	2	3	4	5	6	7	8	9	10	11	12			Sample	1	2	3	4	5	6	7	8	9	1	2	3	4	5	6	7	8	9	10			Sample	1	2
		weight (g)																								weight (g)																						Blood glucose (mg/dL)
Months	2	29.01	25.35	25	28.3	27.9	24.8	23.07	22.3	22.64	24.05	24.36	27.44	26.34	23.67	22.79	23.1	23.33	23.68	25.24	23.56	23.32		Months	1	15.45	16.1	16.65	15.6	16.64	16.4				15.53	15.82	15.6	17.2	15.95	17.01	15.75					Time (min)	0	95	91
	3	30.44	27.68	26.55	30.12	28.1	28.4	24.5	26.2	25.63	25.28	27.02	29.72	28.3	26.13	25.58	25.44	24.73	25.94	28.12	26.42	27.84			2	17.66	16.4	17.9	18.6	19.3	18.75	18.17	18.57	18.72	17.9	17.25	17.36	18.13	19.31	18.96	18.15	19.58	16.93	18.81			15	331	374
	4	33.05	29.3	27.87	31.55	29.56	32.25	25.89	29.69	27.8	26.43	29.7	31.24	30.7	27.33	28.6	28.57	26.33	28.26	31.14	28.34	30.44			3	18.73	18.34	18.36	19.83	20.18	19.58	20.71	20.1	19.95	17.58	18.78	18.16	18.61	19.9	19.82	19.4	20.61	18.56	20.3			30	347	344
	6	34.5	28.11	31.85	30.28						32.35	32.56	33.32	29.1	29.72	29.92	28.02	31.5	36.05	31.45	34.26				4	19.94	20.91	19.88	22	21.8	21.2	21.62	20.8	21.13	19.73	20	20.55	19.5	21.43	21.1	20.27	21.47	19.32	20.62			60	213	250
	7	40.75	34.37	33.85	34.7	35.47	35.15	30.82	33.19	31.53	30.2	34.24	35.15	34.17	30.73	31.57	31.78	29.12	32.66	36.43	32.68	35.77			5	20.96	20.97	21.06	21.2	21.7	21.4	22.15	21.5	21.86	20.75	21.72	19.98	20.36	22.3	20.44	21.61	24.26	20.89	24.85			120	132	136
	8	41.51	34.06	32.7	35.44	35.27	37	32.43	33.48	31.75	30.85	34.29	34.47	34.37	31.86	31.85	31.4	28.93	33.04	37.8	35.14	35.36			6	21.81	21.62	21.25	22.39	23.19	22.38				21.74	22.56	21.35	21.65	22.33	22.13							150	136	141
	9	41.76	34.43	35.65	33.13	34.73	38.84	36.4	36.89	36.4	31.25	37.1	35.03	38.01	31.72	33.29	34.69	31.91	35.92	42.77	38.77	39.28			8	23.65	23.42	23.81	23.97	25.68	24.6	25.66	24.22	24.9	22.71	24.34	23.04	23.42	23.29	23.98	21.6	24.84	20.74	26.36
	10	43.45	35.55	37.29	35.88	37.98	38.85	38.2	38.1	37.06	32.03	37.31	37.2	39.5	33.92	34.13	35.87	33.3	37	43.7	40.3	39			9	24.51	23.07	23.47	23.83	26.44	25.79	25.74	23.99	24.62	23.58	25.97	22.96	23.66	25.07	24.9	22.14	24.92	21.16	25.05
	11	45.4	36.6	37.82	37.62	40.57	40.16	38.54	40.58	37.11	38.5	37.61	38.49	39.89	35.81	34.72	37.55	35.07	38.36	45.9	40.8	40.69			10	23.69	23.27	23.41	25.26	25.7	24.71	33.53	26.3	27.9	24.55	25.29	22.76	23.39	24.61	24.04	23.24	27.9	21.98	30.11
	12	47.14	35.95	39.73	44.14	38.01	41.58	39.51	42.33	38.32	35.62	39.33	39.31	40.85	35.87	35.16	39.14	35.74	38.95	47.01	42.76	41.65			11	25	24.47	23.96	27.3	29.12	26.53	33.53	26.3	27.9	25.15	27.74	24.45	25.5	24.96	28.79	23.24	27.9	21.98	30.11
	13	48.75	38.3	40.76	37.95	46.52	41.58	39.51	42.33	38.32	36.25	39.33	39.31	40.85	35.87	35.16	39.14	35.74	38.95	47.01	42.76	41.65			12	27.8	25.63	24.55	26	29.01	27	37.01	28.5	32.45	27.67	30.6	25.88	26.7	25.03	26.9	25.9	30.77	22.3	29.95
	14	49.76	37.6	40.99	37.26	48.02	42.06	40.58	45	39.73	36.82	39.41	39.5	41.79	36.45	34.8	39	35.68	39.4	48.08	43.7	40.65			13	28.05	26.49	26.17	27.35	32.1	29.8	38.74	28.88	28.09	23.39	34.75	28.49	28.74	26.76	28.1	24.66	30.94	23.26	35.21
	15	49.33	38.57	42.94	36.66	51.17	42.7	42.55	46.75	40.55	37.3	40.01	39.22	41.62	36.14	35.5	39.3	40	35	50.29	45.8	39.3			14	29.8	27.82	26.1	28.75	32.35	30.18	39.74	30.2	29.96	31.01	38.6	26.69	30.89	28.4	29.42	25.35	32.7	22.98	36.71
																									15	30.47	29.9	27.15	29.1	33.06	32.06	41.91	32.21	33.99	32.44	39.66	27.6	30.56	30.15	30.7	28.66	34.98	23.83	37.99
			CRL	IF1-KO
		months	mice																										CRL	IF1-KO
		16	death																									months	mice
		26	deaht																									28	live
		27	live																									28	live
		27	live																									20	death
		19	death																									20	death
		27	live																									19	death
		22	death																									19	death
		23	death																									20	death
		20	death																									16	death
		27		death																								26	death
		27		live																								23		death
		27		live																								27		death
		27		live																								28		live
		18		death																								20		death
		27		death																								19		death
		27		live																								23		death
		27		live																								28		live
		27		live																								26		death
		26		death																								18		death
		23		death																								26		death
		23		death
[truncated: 56 more columns]
