# Supplementary material for: Ablation of Atp5if1 impairs metabolic reprogramming and proliferation of T lymphocytes and compromises mouse survival
Source: iScience. 2024 May 3;27(6):109863. doi: 10.1016/j.isci.2024.109863 (PMC11126974; doi:10.1016/j.isci.2024.109863)
Supplement: Data S6. Original data files, related to Figure S2 [file mmc8.xlsx]

## Sheet: FigSupp2
Excel file S6. Original data files, related to Figure S2
Raw data of panel a				Raw data of panel b
	CRL	IF1-KO				CRL	IF1-KO				CRL	IF1-KO
hours post LPS	mice					IFNγ (pg/ml)					IL-1β (pg/ml)
48	death			Sample	1	548.09	562.76		Sample	1	440.82	257.38
90	live				2	95.2	136.98			2	135.7	123.42
90	live				3	136.98	120.53			3	218.31	148.35
90	live				4	123.2	66.76			4	129.38	116.73
90	live
65	death
90	live
90		live
90		live
78		death
46		death
74		death
90		live
90		live
