# Supplementary material for: Ablation of Atp5if1 impairs metabolic reprogramming and proliferation of T lymphocytes and compromises mouse survival
Source: iScience. 2024 May 3;27(6):109863. doi: 10.1016/j.isci.2024.109863 (PMC11126974; doi:10.1016/j.isci.2024.109863)
Supplement: Data S7. Original data files, related to Table S1 [file mmc9.xlsx]

## Sheet: Table S1
Excel file S7. Original data files, related to Table S1
Serum
Sample	IFNg (pg/ml)	IL-1a (pg/ml)	IL1b (pg/ml)	TNFa(pg/ml)	IL-6 (pg/ml)	IL-2 (pg/ml)	IL-10(pg/ml)	IL-17 (pg/ml)	GM-CSF (pg/ml)	M-CSF(pg/ml)	MCP1 (pg/ml)	IL-12 p70 (pg/ml)	IL-5 (pg/ml)	IL-13 (pg/ml)
CRL 1	not measured	787.15	12.12	not measured	53.04	not measured	5.88	4.46	48.21	7	43.24	7.43	9.86	92.37
CRL 2	10.38	634.56	15.28	5.9	81.2	17.8	6.53	3.16	15.65	11.6	36.33	11.62	14.9	107.58
CRL 3	4.01	not measured	9.12	4.71	337.57	12.25	14.2	4.04	17.42	19.98	56.88	9.05		107.58
CRL 4	13.2	672.21	30.77	8.76	176.34	16.39	10.51	6.45	22.67	35.34	120.12	20.03	6.71	117.92
IF1-KO 1	not measured	623.64	3.79	4.71	130.68	4.43	3.04	5.83	not measured	17.79	16.89	not measured	5.25	43.44
IF1-KO 2	13.68	836.39	25.43	4.71	363.64	14.99	not measured	not measured	13.87	4.58	47.36	6610	14.9	92.37
IF1-KO 3	17.1	992.5	3.79	5.78	42.73	9.18	6.87	3.01	10.29	9.69	47.36	7.43	15.94	110.15
IF1-KO 4	27.2	679.29	20.25	5.54	69.16	not measured	10.91	5.61	37.54	29.24	45.99	14.32	6.95	102.46
Spleen
Sample	IL1b (pg/mg prot)	IL-2 (pg/mg prot)	MCP1 (pg/mg prot)
CRL 1	0.3886	not measured	0.1396
CRL 2	0.330526	0.160842	0.432632
CRL 3	0.2426	0.2714	1.1996
CRL 4	0.26227	0.214919	1.11914
IF1-KO 1	0.314	0.155	0.411
IF1-KO 2	0.273043	0.118609	0.357391
IF1-KO 3	0.330526	0.173895	0.919158
IF1-KO 4	0.564848	not measured	1.25479
Colon
Sample	IL1b (pg/mg prot)	TNFa(pg/mg prot)	IL-2 (pg/mg prot)	IL-17 (pg/mg prot)	GM-CSF (pg/mg prot)	MCP1 (pg/mg prot)
CRL 1	not measured	not measured	0.256516	2.14529	0.341419	86.3742
CRL 2	5.0966	1.404	not measured	0.5268	not measured	19.4414
CRL 3	5.2339	0.750476	0.183429	0.402286	0.167238	50.3238
CRL 4	0.574105	0.287789	0.233895	0.282316	0.0507368	7.74463
IF1-KO 1	1.5734	0.2606	0.1528	0.2302	not measured	6.0018
IF1-KO 2	3.68578	not measured	0.125481	0.675407	0.116593	33.6444
IF1-KO 3	3.08465	0.399442	0.196837	0.308465	0.213209	11.7276
IF1-KO 4	0.503784	0.317405	not measured	0.236541	0.0914595	1.84108
